# Supplementary material for: The Role of Sister Cities’ Staff Exchanges in Developing “Learning Cities”: Exploring Necessary and Sufficient Conditions in Social Capital Development Utilizing Proportional Odds Modeling
Source: Int J Environ Res Public Health. 2015 Jun 24;12(7):7133–53. doi: 10.3390/ijerph120707133 (PMC4515646; doi:10.3390/ijerph120707133)
Supplement: Supplementary File 1 [file ijerph-12-07133-s001.zip]

Archive with 2 entries (2 files):
- S2-Round 1 -- Questionnaire.docx
- S1-Combined Panels Bham n Tatey QOL indicators.xls
