# Supplementary material for: The Role of Sister Cities’ Staff Exchanges in Developing “Learning Cities”: Exploring Necessary and Sufficient Conditions in Social Capital Development Utilizing Proportional Odds Modeling
Source: Int J Environ Res Public Health. 2015 Jun 24;12(7):7133–53. doi: 10.3390/ijerph120707133 (PMC4515646; doi:10.3390/ijerph120707133)
Supplement: Supplementary File 1 [file ijerph-12-07133-s001.zip › S1-Combined Panels Bham n Tatey QOL indicators.xls]

## Sheet: SPSS Ready
City	ID	Q1-B	Q1-T	Q2-B	Q2-T	Q3-B	Q3-T	Q4-B	Q4-T	Q5-B	Q5-T	Q6-B	Q6-T	Q7-B	Q7-T	Q8-B	Q8-T	Q9-B	Q9-T	Q10-B	Q10-T	Q11-B	Q11-T	Q12-B	Q12-T
B	1	800	700	700		900	800	900	900	800	800			600		800	800	700	700	700	700	800		800	800
B	2	1000	1000	600	700	900	900	1000	1000			1000	1000	900	900	800	800	900	900	900	900	500	700	1000	800
B	3	900	900	700	900	1000	1000	700	800	700	900	800	800	600	900	800	800	900	900	800	800	600	800	800	800
B	4	900	900	500	800	980	500	900	500	900	600	900	500	800	980	800	750	800	800	500	800	900	900
B	5	750	400	800	900	850	450	750	600	850	400	800	500	800	800	750	550	750	500	600	550	500	600	800	700
B	6	800	800	500	900	1000	1000	500	500	700	900	500	500	400	700	700	700	600	900	600	800	700	700	800	800
B	7	800	800	900	800	900	600	800	550	900	700	700	800	500	999	700	900	700	900	900	400	900	400	800	750
B	8	500	500	700	700	800	500	800	600	800				700	900	800	800	800	800			800	300	800	600
B	9	900	500	600	1000	900	800	900	800	700	800	900	700	800	900	800	600	700	900	800	400			900	400
B	10	650	650	800	600	800	400	700	700	800	800	700	500	800	600	800	800	900	900	800	900	800	800	900	900
B	11	700	800	400	800	900	300	800	800	800	800	800	800	600	800	800	800	500	600	500	600			500	700
B	12	950	950	800	800	900	800	800	700	800		900	700	600	900	900	700	900	800	900		800		900	700
B	13	900	600	700	500	1000	800	1000	800	1000	1000	800	400	700	900	800	800	800	800	800	800	800	800	950	950
B	14	800	600	850	500	850	600	750	650	700	700	850	650	700	800	750	750	750	750	700	750	600	650	850	750
B	15	1000	500	1000	1000	1000	500	750	1000	1000	750	1000	350	1000	1000	1000	1000	1000	1000	1000	1000	750	1000	1000	750
B	16	900	750	700	800	800	800	650	710	800	450	700	500	750	900	800	800	800	650	900	700	600	800	850	850
B	17	700	900	600	800	950	700	800	800	900	600	700	500	900	970	900	900	600	600	700	500	900	400	900	900
B	18	850	450	750	650	900	800	650	625	700	800	750	600	800	700	850	850	850	700	850	850	925	850	900	750
B	19	800	800	850	900	950	800	950	950	950	800	800	800	750	850	800	850	800	800			800	900	900	750
T	1	800	500	600	700	900	700	800	800		600	700	800	800	700	700	700	800	700	800	700	900	400	800	700
T	2	700	500	500	500	500	500	800	500	500	500	500	500	400	600	800	500	800	500	500	500	800	200	500	500
T	3	900	750	800	600	1000	350	1000	500	1000	450	800	750	750	850	950	900	950	800	850	850	1000	750	1000	800
T	4	850	850	850	850	950	800	900	700	800	800	900	850	980	990	980	970	980	970	980	980	900	750	900	850
T	5	800	500	500	500	800	400	800	300	600	600	600	600	600	600	600	600	500	500	500	500	900	300	600	600
T	6	900	100	800	500	900	400	900	300	600	500	500	500	400	900	900	600	800	700	800	700	700	700	900	600
T	7	800	700	800	600	900	500	800	700	800	500	700	600	700	600	700	600	700	700	800	700	700	700	700	700
T	8	700	700	500	500	500	500	700	700	700	500	500	500	500	700	700	700	700	700	800	800	600	500	700	500
T	9	600	500	700	300	900	300	800	400	700	700	500	500	700	900	800	600	800	800	900	750	600	650	800	500
T	10	900	700	900	500	800	400	700	400	600	400	600	600	600	800	800	600	700	700			800	700	800	600
T	11	600	900	400	200	300	400	750	300	1000	200	500	500	700	950	500	600	500	800	700	500	700	400	700	700
T	12	850	300	800	250	850	200	850	100	800	500	700	700	600	600	700	500	600	500	800	500	850	500	850	600
T	13	750	500	600	500	500	500	500	500	700	500	600	600	600	600	700	600	700	600	700	600	600	700	600	600
T	14	500	600	600	500	800	500	500	500	500	500	500	500	500	500	500	500	500	500	500	500	800	400	400	600
T	15	800	400	700	500	900	400	600	500	900	200	500	500	700	700	600	800	700	700	900	500	600	600	750	550
T	16	900	800	900	800	1000	500	700	700	900	700	700	900	700	900	900	900	900	900	900	800	900	700	900	900
T	17	700	600	800	500	800	200	800	200	800	800	800	500	900	900	800	800	800	800	800	500	800	500	800	500
T	18	850	600	750	400	800	700	700	700	400	600	800	700	500	700	600	750	850	700	600	700	800	750	700	650
T	19	900	200	900	300	800	300	1000	300			700	500	700	900	800	600	500	400	600	800	700	500	800	500
T	20	900	500	600	700	900	400	750	500	900	500	800	700	550	750	600	700	500	550	900	500	900	700	800	700
T	21	1000	500	1000	500	1000	500	900	500	800	700	900	500	500	900	1000	500	800	800	800	600	1000	500	900	500
T	22	900	700	850	500	800	300	950	950	800	700	900	900	1000	1000	1000	1000	1000	1000	600	600	1000	1000	1000	1000
T	23	500	500	500	500	900	500	900	500	500	500	500	500	500	500	500	500	500	500	500	500	500	500	500	500
T	24	950	850	850	850	950	800	900	800	800	800	800	800	800	850	900	900			950	800	800	800	850	850
T	25	700	700	500	500	950	500	900	500	500	500	800	700	500	800	500	400	700	600	100	800			800	800
T	26	800	500	800	400	850	600	850	200	900	600	800	700	650	750			850	500			500	800	800	600
T	27	900	600	900	600	950	550	850	500	900	800	600	980	500	600	800	600	800	600	800	900	800	700	850	650
